# Supplementary material for: Real-World Effectiveness of Fluticasone Furoate/Umeclidinium/Vilanterol Initiation in Japanese Patients with Asthma Previously on Inhaled Corticosteroid/Long-Acting β2-Agonist Therapy: A Retrospective Cohort Study
Source: J Clin Med. 2025 Apr 9;14(8):2566. doi: 10.3390/jcm14082566 (PMC12028120; doi:10.3390/jcm14082566)
Supplement: Supplementary file 1 [file jcm-14-02566-s001.zip]

Archive with 1 entries (1 files):
- jcm-3517349-supplementary.pdf
